# Supplementary material for: Study on the Effect of Microwaved Brewer’s Spent Grains on the Quality and Flavor Characteristics of Bread
Source: Foods. 2024 Feb 1;13(3):461. doi: 10.3390/foods13030461 (PMC10855328; doi:10.3390/foods13030461)
Supplement: Supplementary file 1 [file foods-13-00461-s001.zip]

Archive with 1 entries (1 files):
- foods-2723559-supplementary.pdf
